# Supplementary material for: Depletion of CD169+ border-associated macrophages induces Parkinson’s disease-like behavior
Source: Front Neurosci. 2025 Dec 4;19:1688394. doi: 10.3389/fnins.2025.1688394 (PMC12713354; doi:10.3389/fnins.2025.1688394)
Supplement: SUPPLEMENTARY FIGURE 1 — Dot plot showing expression of the top 10 genes with the greatest differences in expression levels between clusters. [file Supplementary_file_1.zip]

Archive with 5 entries (5 files):
- Supplementary figure 1.JPEG
- Supplementary figure 2.JPEG
- Supplementary figure 3-1.JPEG
- Supplementary figure 3-2.JPEG
- Supplementary figure 4.JPEG
